# Supplementary material for: ECMO in Myocardial Infarction-Associated Cardiogenic Shock: Blood Biomarkers as Predictors of Mortality
Source: Diagnostics (Basel). 2023 Dec 17;13(24):3683. doi: 10.3390/diagnostics13243683 (PMC10742636; doi:10.3390/diagnostics13243683)
Supplement: Supplementary file 1 [file diagnostics-13-03683-s001.zip]

Archive with 1 entries (1 files):
- diagnostics-2773555-supplementary.pdf
